# Supplementary material for: Changes in smoking prevalence among U.S. adults by state and region: Estimates from the Tobacco Use Supplement to the Current Population Survey, 1992-2007
Source: BMC Public Health. 2011 Jun 29;11:512. doi: 10.1186/1471-2458-11-512 (PMC3150264; doi:10.1186/1471-2458-11-512)
Supplement: Additional File 1 — Table S1: Current smoking prevalence among adults (aged 18 years or older) by sex, region, census division and state, according to data from Current Population Survey, 1992-1993 and 2006-2007 [file 1471-2458-11-512-S1.XLS]

## Sheet: Sheet1
Supplemental Table 1: Current smoking prevalence among adults (aged 18 years or older) by sex, region, census division and state,
according to data from Current Population Survey, 1992-1993 and 2006-2007
Geographical location	Males						Females
	1992-93		2006-07		Relative change (%)*		1992-93		2006-07		Relative change (%)*
	Prop (%)	SE	Prop (%)	SE			Prop (%)	SE	Prop (%)	SE
Total United States	26.4662	0.169616	20.0598	0.157833	-24.2059	†	21.4533	0.157718	15.5368	0.123887	-27.5787	†
Northeast Region	23.7081	0.280409	17.9154	0.3591	-24.4331	†	20.7279	0.302226	14.1614	0.326626	-31.6795	†
New England Division	23.9908	0.572018	18.0251	0.572633	-24.8667	†	21.9253	0.486015	14.2354	0.493572	-35.0733	†
Maine	30.4631	1.4688	23.5263	1.08999	-22.7711	†	26.631	1.18767	19.1114	0.966651	-28.2361	†
New Hampshire	24.9314	1.29728	17.3551	0.85832	-30.3888	†	24.4663	1.47155	15.7872	0.868782	-35.4738	†
Vermont	29.1842	1.44055	20.83	1.20299	-28.6257	†	23.5467	1.73369	19.059	1.168	-19.059
Massachusetts	22.1254	0.74497	16.6089	1.12078	-24.9328	†	20.7616	0.706159	12.8602	0.978472	-38.058	†
Rhode Island	22.0186	0.99713	18.8593	0.972476	-14.3483		24.2354	1.01237	15.2737	0.77077	-36.9778	†
Connecticut	24.2403	1.40766	17.9156	0.972798	-26.0918	†	20.5529	1.02343	13.1181	0.683912	-36.1743	†
Mid-Atlantic Division	23.6082	0.338087	17.8764	0.42557	-24.2787	†	20.3152	0.379717	14.1351	0.381998	-30.4208	†
New York	23.5299	0.506687	17.3368	0.615748	-26.3202	†	19.7713	0.569499	13.0173	0.519037	-34.1607	†
New Jersey	21.0954	0.657138	15.4484	0.873669	-26.769	†	19.735	0.577736	11.0803	0.761736	-43.8546	†
Pennsylvania	25.3593	0.71411	20.3637	0.710905	-19.6993	†	21.5278	0.605179	17.9265	0.75282	-16.7288	†
Midwest Region	27.9329	0.328782	22.7318	0.305081	-18.6202	†	23.6456	0.313228	18.8378	0.331679	-20.3328	†
East North Central Division	28.5416	0.394256	22.5244	0.393779	-21.0823	†	23.8871	0.338164	19.0026	0.437591	-20.4481	†
Ohio	28.0743	0.528549	23.3141	0.882249	-16.9557	†	24.0763	0.648161	21.7232	1.00807	-9.77339
Indiana	31.634	2.06408	26.7792	1.32714	-15.3468		24.6157	1.06035	22.13	1.11367	-10.0983
Illinois	27.1283	0.745616	20.8999	0.860372	-22.9593	†	22.0633	0.613256	15.775	0.794069	-28.5009	†
Michigan	29.8464	0.74762	21.439	0.947661	-28.1689	†	24.7377	0.653115	17.4539	0.839817	-29.444	†
Wisconsin	27.0371	1.25918	21.8348	1.02532	-19.2411	†	25.2982	1.61724	19.9635	0.837543	-21.0871	†
West North Central Division	26.4781	0.635724	23.205	0.53403	-12.3615	†	23.0592	0.656676	18.4539	0.404031	-19.9715	†
Minnesota	26.2525	1.4722	20.9221	1.07595	-20.3043	†	24.0767	1.54037	16.0081	0.734045	-33.5123	†
Iowa	26.5234	0.709431	23.1134	1.11457	-12.8565		20.5853	1.38142	19.14	1.03491	-7.02113
Missouri	28.2705	1.57189	26.677	1.40968	-5.63676		24.4348	1.76163	20.8987	1.03672	-14.4716
North Dakota	23.0187	1.47702	19.8095	1.25176	-13.9418		21.4252	1.95667	18.3055	1.1319	-14.5607
South Dakota	28.4796	1.38875	22.3592	1.1388	-21.4905	†	22.754	1.0661	18.084	1.25216	-20.524
Nebraska	24.143	1.01554	20.8962	0.929162	-13.4481		19.9667	1.18985	17.1768	0.988327	-13.9728
Kansas	24.9711	1.39645	22.8984	1.31083	-8.30037		23.5092	1.58167	17.9077	0.902577	-23.8269	†
South Region	28.787	0.339783	21.4482	0.293913	-25.4933	†	22.3907	0.271876	16.3567	0.212853	-26.9485	†
South Atlantic Division	28.2087	0.504983	20.0451	0.430903	-28.9401	†	22.0904	0.392518	15.1947	0.31026	-31.2159	†
Delaware	24.3249	1.45467	20.0852	1.22609	-17.4293		22.3133	1.77351	15.7403	0.98406	-29.4577	†
Maryland	24.0962	1.03209	17.7595	0.887529	-26.2975	†	23.1263	1.49631	13.4724	0.898352	-41.7441	†
District of Columbia	26.0594	1.25397	16.9981	1.21598	-34.7719	†	20.8649	1.17706	13.4896	0.986379	-35.3476	†
Virginia	29.4761	1.47363	18.0949	1.01473	-38.6117	†	21.7877	1.26482	14.7859	0.879865	-32.1364	†
West Virginia	32.5976	1.49816	25.0668	1.45248	-23.1023	†	28.1121	1.50029	25.0944	1.06922	-10.7343
North Carolina	31.7372	0.931604	23.3181	1.0438	-26.5274	†	22.6191	0.639859	16.6848	0.771056	-26.2357	†
South Carolina	29.6403	1.18722	24.6074	1.23284	-16.9799	†	22.3263	1.08621	17.6412	1.09819	-20.9844	†
Georgia	28.3198	1.7035	20.96	1.207	-25.9883	†	20.83	1.33899	15.1014	0.874705	-27.5018	†
Florida	26.6732	0.712443	18.0488	0.726787	-32.3337	†	21.389	0.600193	13.6743	0.591777	-36.0688	†
East South Central Division	32.1353	0.75839	26.1082	0.808554	-18.7554	†	24.5755	0.545031	20.7488	0.586534	-15.5715	†
Kentucky	35.7722	1.19394	29.7895	1.35844	-16.7245	†	28.504	1.26322	25.1296	1.0988	-11.8385
Tennessee	32.2616	1.61232	26.0756	1.59854	-19.1743		25.4067	1.0532	21.214	1.18342	-16.5021
Alabama	29.747	0.826917	24.1065	1.38427	-18.9616	†	22.1523	0.882034	18.6272	1.39262	-15.9132
Mississippi	30.3497	1.40632	23.898	1.50451	-21.2578	†	21.0265	1.12324	16.7265	1.33047	-20.4505
West South Central Division	27.8557	0.565594	21.3767	0.538617	-23.2593	†	21.619	0.455777	15.9997	0.394826	-25.9927	†
Arkansas	32.6315	1.54906	26.7049	1.70081	-18.1621		25.2547	1.1584	21.3633	1.43381	-15.4089
Louisiana	27.1996	1.80954	21.4973	2.08615	-20.9646		23.7984	1.36043	18.4327	1.36339	-22.5464
Oklahoma	29.0875	1.45463	25.4577	1.45709	-12.4787		24.6838	1.42039	21.7724	1.47823	-11.7947
Texas	27.1428	0.822842	20.0503	0.687284	-26.1301	†	19.995	0.580479	13.925	0.431172	-30.3574	†
West Region	23.7964	0.309598	17.0204	0.299567	-28.4748	†	18.1353	0.291772	12.0986	0.251233	-33.2868	†
Mountain Division	25.1581	0.507675	18.7189	0.456281	-25.595	†	21.2959	0.488919	15.0638	0.434802	-29.2642	†
Montana	22.959	1.35867	18.8264	1.30009	-17.9999		24.0934	1.15473	16.9205	1.32525	-29.7714	†
Idaho	26.2307	1.28513	16.8607	1.17523	-35.7217	†	21.0565	1.42477	13.4236	1.16203	-36.2497	†
Wyoming	24.8666	1.31855	24.8604	1.06023	-0.0251587		24.768	1.09911	23.0484	1.12182	-6.94284
Colorado	25.3337	1.07438	17.7732	1.01036	-29.8438	†	23.0867	1.12464	14.7392	0.82245	-36.1572	†
New Mexico	27.5013	1.33672	22.8448	1.41598	-16.9319		20.6775	1.09058	15.8955	1.58384	-23.1267
Arizona	24.7458	1.16991	19.2191	0.991346	-22.334	†	20.1431	1.15579	16.0901	1.00372	-20.1208
Utah	20.1649	1.1196	13.5673	1.13439	-32.7179	†	13.8038	0.951337	10.5688	1.16123	-23.4361
Nevada	29.6779	1.12356	20.8234	1.21888	-29.8353	†	27.0515	1.06566	15.3128	1.16425	-43.394	†
Pacific Division	23.3234	0.388805	16.2814	0.376335	-30.1931	†	17.0249	0.35765	10.8378	0.287737	-36.3413	†
Washington	25.8501	1.21734	18.8962	0.975501	-26.9006	†	22.5211	1.15874	16.5607	1.03567	-26.4661	†
Oregon	26.4377	1.12974	19.9788	1.21119	-24.4306	†	19.5047	0.946641	15.8804	0.861749	-18.5817	†
California	22.4005	0.460258	15.1852	0.454878	-32.2103	†	15.6285	0.434955	9.03005	0.332474	-42.2207	†
Alaska	29.0295	1.8397	24.0704	1.08237	-17.083		26.261	1.3483	21.3026	1.04366	-18.8812	†
Hawaii	25.9321	1.42784	18.6397	1.13908	-28.1211	†	18.7535	1.25265	12.32	0.872779	-34.3056	†
*The absolute difference in smoking prevalence between 2006-2007 and 1992-1993 expressed as a percentage of the 1992-1993 prevalence
† The 95% confidence intervals for 1992-1993 and 2006-2007 prevalence estimates do not overlap.
