# Supplementary material for: Changes in smoking prevalence among U.S. adults by state and region: Estimates from the Tobacco Use Supplement to the Current Population Survey, 1992-2007
Source: BMC Public Health. 2011 Jun 29;11:512. doi: 10.1186/1471-2458-11-512 (PMC3150264; doi:10.1186/1471-2458-11-512)
Supplement: Additional File 2 — Table S2: Current smoking prevalence among adults (aged 18 years or older), by sex, state, division and region Current population surveys 1998-99 and 2006-07 [file 1471-2458-11-512-S2.XLS]

## Sheet: Table
Supplemental Table 2: Current smoking prevalence among adults (aged 18 years or older), by sex, state, division and region
	Current population surveys 1998-99 and 2006-07
Geographical location	Males						Female
	1998-99		2006-07		Relative change (%)		1998-99		2006-07		Relative change (%)
	Prop (%)	SE	Prop (%)	SE			Prop (%)	SE	Prop (%)	SE
Total United States	24.041	0.154961	20.0598	0.157833	-16.5603	†	19.0469	0.125147	15.5368	0.123887	-18.4289	†
Northeast Region	23.1345	0.3442	17.9154	0.3591	-22.5596	†	19.0037	0.330245	14.1614	0.326626	-25.4806	†
New England Division	22.7563	0.706725	18.0251	0.572633	-20.7908	†	18.2897	0.497473	14.2354	0.493572	-22.167	†
Maine	25.6141	1.67135	23.5263	1.08999	-8.15102		21.5754	1.31508	19.1114	0.966651	-11.4201
New Hampshire	23.494	1.50355	17.3551	0.85832	-26.1299	†	20.6626	1.21747	15.7872	0.868782	-23.5954	†
Vermont	23.9407	1.37965	20.83	1.20299	-12.9934		20.8565	1.06768	19.059	1.168	-8.61863
Massachusetts	22.2178	1.10601	16.6089	1.12078	-25.2451	†	16.6623	0.813468	12.8602	0.978472	-22.8189	†
Rhode Island	21.5329	1.40051	18.8593	0.972476	-12.4164		18.3707	1.14493	15.2737	0.77077	-16.8584
Connecticut	22.5434	2.03488	17.9156	0.972798	-20.5286		18.743	1.42304	13.1181	0.683912	-30.0109	†
Mid-Atlantic Division	23.2724	0.398044	17.8764	0.42557	-23.1862	†	19.2497	0.398287	14.1351	0.381998	-26.5695	†
New York	23.0143	0.633469	17.3368	0.615748	-24.6696	†	18.3638	0.592371	13.0173	0.519037	-29.1142	†
New Jersey	21.2676	0.850394	15.4484	0.873669	-27.3619	†	18.5912	0.849458	11.0803	0.761736	-40.4006	†
Pennsylvania	25.0091	0.665218	20.3637	0.710905	-18.5749	†	21.0139	0.681303	17.9265	0.75282	-14.6922	†
Midwest Region	25.6214	0.423057	22.7318	0.305081	-11.2781	†	21.5835	0.352387	18.8378	0.331679	-12.7211	†
East North Central Division	26.193	0.509672	22.5244	0.393779	-14.0061	†	22.055	0.420346	19.0026	0.437591	-13.84	†
Ohio	24.9094	0.942119	23.3141	0.882249	-6.40448		23.2039	0.803176	21.7232	1.00807	-6.38107
Indiana	30.3111	1.5179	26.7792	1.32714	-11.6522		24.1032	1.2214	22.13	1.11367	-8.18681
Illinois	25.0783	0.800382	20.8999	0.860372	-16.6617	†	20.929	0.543616	15.775	0.794069	-24.6261	†
Michigan	25.0914	0.791717	21.439	0.947661	-14.5563	†	21.7232	0.84571	17.4539	0.839817	-19.6529	†
Wisconsin	28.8395	1.4309	21.8348	1.02532	-24.2883	†	20.3113	1.33976	19.9635	0.837543	-1.71231
West North Central Division	24.276	0.544024	23.205	0.53403	-4.41176		20.4485	0.525917	18.4539	0.404031	-9.75425	†
Minnesota	22.6534	1.07915	20.9221	1.07595	-7.64278		19.7576	1.18886	16.0081	0.734045	-18.9775
Iowa	25.0981	1.28732	23.1134	1.11457	-7.90777		19.7167	1.12422	19.14	1.03491	-2.92505
Missouri	26.1091	1.43163	26.677	1.40968	2.17508		21.08	1.28386	20.8987	1.03672	-0.859895
North Dakota	21.7096	1.99098	19.8095	1.25176	-8.75237		19.3294	1.14613	18.3055	1.1319	-5.29712
South Dakota	25.4656	1.77263	22.3592	1.1388	-12.1984		22.7441	1.36015	18.084	1.25216	-20.4896
Nebraska	21.7986	1.2931	20.8962	0.929162	-4.13969		20.6082	0.809635	17.1768	0.988327	-16.6507
Kansas	24.3747	1.45189	22.8984	1.31083	-6.05687		20.6756	1.26102	17.9077	0.902577	-13.3874
South Region	25.5089	0.303223	21.4482	0.293913	-15.9188	†	19.3567	0.221934	16.3567	0.212853	-15.4984	†
South Atlantic Division	24.3992	0.439804	20.0451	0.430903	-17.8454	†	18.4217	0.28641	15.1947	0.31026	-17.5177	†
Delaware	23.833	1.38173	20.0852	1.22609	-15.7251		22.8834	1.43325	15.7403	0.98406	-31.2151	†
Maryland	22.0528	1.33753	17.7595	0.887529	-19.4681		17.1201	1.07609	13.4724	0.898352	-21.3063
District of Columbia	26.5811	1.74566	16.9981	1.21598	-36.0522	†	21.0354	1.31971	13.4896	0.986379	-35.8718	†
Virginia	24.0981	0.929129	18.0949	1.01473	-24.9114	†	17.6883	0.859774	14.7859	0.879865	-16.4082
West Virginia	28.8797	1.45835	25.0668	1.45248	-13.2027		24.1548	1.59375	25.0944	1.06922	3.88991
North Carolina	25.9321	0.936252	23.3181	1.0438	-10.08		20.3054	0.725375	16.6848	0.771056	-17.8304	†
South Carolina	26.063	1.3922	24.6074	1.23284	-5.5847		19.9326	1.36394	17.6412	1.09819	-11.4957
Georgia	23.8967	1.30141	20.96	1.207	-12.2892		16.3737	0.850678	15.1014	0.874705	-7.77035
Florida	23.8172	0.737655	18.0488	0.726787	-24.2196	†	17.8713	0.532546	13.6743	0.591777	-23.4849	†
East South Central Division	28.4864	0.845265	26.1082	0.808554	-8.3485		22.2662	0.682034	20.7488	0.586534	-6.81492
Kentucky	32.4195	1.4154	29.7895	1.35844	-8.11267		27.4631	1.34284	25.1296	1.0988	-8.497
Tennessee	29.8453	1.56266	26.0756	1.59854	-12.6308		22.5123	1.09483	21.214	1.18342	-5.76673
Alabama	24.5826	1.38973	24.1065	1.38427	-1.93672		20.1667	1.18716	18.6272	1.39262	-7.63387
Mississippi	26.2172	1.4182	23.898	1.50451	-8.84611		17.5696	1.23012	16.7265	1.33047	-4.79862
West South Central Division	25.6846	0.509539	21.3767	0.538617	-16.7725	†	19.2886	0.420162	15.9997	0.394826	-17.0512	†
Arkansas	28.1123	1.54656	26.7049	1.70081	-5.00605		24.0853	1.4021	21.3633	1.43381	-11.3017
Louisiana	27.2968	1.41888	21.4973	2.08615	-21.2459		18.817	0.965041	18.4327	1.36339	-2.04223
Oklahoma	30.2518	0.946626	25.4577	1.45709	-15.8471		25.127	0.899225	21.7724	1.47823	-13.3506
Texas	24.2744	0.694881	20.0503	0.687284	-17.4014	†	17.7066	0.573196	13.925	0.431172	-21.3566	†
West Region	20.8875	0.35249	17.0204	0.299567	-18.514	†	15.8845	0.291017	12.0986	0.251233	-23.8339	†
Mountain Division	22.1968	0.425133	18.7189	0.456281	-15.6687	†	18.363	0.398733	15.0638	0.434802	-17.9664	†
Montana	23.391	1.29258	18.8264	1.30009	-19.5144		23.1945	1.20143	16.9205	1.32525	-27.0497	†
Idaho	24.7183	1.69665	16.8607	1.17523	-31.7886	†	18.8295	1.57254	13.4236	1.16203	-28.7097	†
Wyoming	23.8544	1.35195	24.8604	1.06023	4.21707		23.5417	1.24067	23.0484	1.12182	-2.09536
Colorado	21.137	0.951252	17.7732	1.01036	-15.9143		19.2947	0.894716	14.7392	0.82245	-23.6102	†
New Mexico	24.0618	1.15546	22.8448	1.41598	-5.05778		18.0463	1.28861	15.8955	1.58384	-11.9186
Arizona	22.3306	1.0814	19.2191	0.991346	-13.9338		17.5979	0.879393	16.0901	1.00372	-8.56797
Utah	16.3885	1.31026	13.5673	1.13439	-17.2142		11.3839	1.10795	10.5688	1.16123	-7.16032
Nevada	25.6272	1.38283	20.8234	1.21888	-18.7449		22.4924	1.22565	15.3128	1.16425	-31.9202	†
Pacific Division	20.3858	0.430483	16.2814	0.376335	-20.1338	†	14.9225	0.351061	10.8378	0.287737	-27.3728	†
Washington	21.7707	1.13301	18.8962	0.975501	-13.2032		18.5831	0.98676	16.5607	1.03567	-10.8833
Oregon	23.2748	1.297	19.9788	1.21119	-14.1614		19.083	1.03329	15.8804	0.861749	-16.7826
California	19.667	0.602438	15.1852	0.454878	-22.7882	†	13.6413	0.453348	9.03005	0.332474	-33.8035	†
Alaska	26.974	2.64275	24.0704	1.08237	-10.7644		26.4066	1.38858	21.3026	1.04366	-19.3284	†
Hawaii	21.9718	1.33751	18.6397	1.13908	-15.1656		15.1144	1.16608	12.32	0.872779	-18.4884
† The 95% confidence intervals for 1998-1999 and 2006-2007 prevalence estimates do not overlap.

## Sheet: Dv06
PROCNUM	TABLENO	PESex	division	CURRENT	_C1	_C2	_C3	ROWPER	SEROW	LOWROW	UPROW
1	1	1	0	1	1	0	1	20.0598	0.157833	19.7499	20.3733
1	1	1	1	1	1	1	1	18.0251	0.572633	16.9217	19.1838
1	1	1	2	1	1	1	1	17.8764	0.42557	17.0514	18.7324
1	1	1	3	1	1	1	1	22.5244	0.393779	21.7562	23.3115
1	1	1	4	1	1	1	1	23.205	0.53403	22.1671	24.2763
1	1	1	5	1	1	1	1	20.0451	0.430903	19.2076	20.9096
1	1	1	6	1	1	1	1	26.1082	0.808554	24.5432	27.7363
1	1	1	7	1	1	1	1	21.3767	0.538617	20.3322	22.4597
1	1	1	8	1	1	1	1	18.7189	0.456281	17.8344	19.6367
1	1	1	9	1	1	1	1	16.2814	0.376335	15.5517	17.0383
1	1	2	0	1	1	0	1	15.5368	0.123887	15.2937	15.783
1	1	2	1	1	1	1	1	14.2354	0.493572	13.2882	15.2382
1	1	2	2	1	1	1	1	14.1351	0.381998	13.3974	14.9065
1	1	2	3	1	1	1	1	19.0026	0.437591	18.1534	19.8819
1	1	2	4	1	1	1	1	18.4539	0.404031	17.6693	19.2652
1	1	2	5	1	1	1	1	15.1947	0.31026	14.592	15.8176
1	1	2	6	1	1	1	1	20.7488	0.586534	19.6143	21.931
1	1	2	7	1	1	1	1	15.9997	0.394826	15.2352	16.7949
1	1	2	8	1	1	1	1	15.0638	0.434802	14.2251	15.9428
1	1	2	9	1	1	1	1	10.8378	0.287737	10.2825	11.4193

## Sheet: Reg06
PROCNUM	TABLENO	PESex	Region	CURRENT	_C1	_C2	_C3	ROWPER	SEROW	LOWROW	UPROW
1	1	1	0	1	1	0	1	20.0598	0.157833	19.7499	20.3733
1	1	1	1	1	1	1	1	17.9154	0.3591	17.2172	18.6356
1	1	1	2	1	1	1	1	22.7318	0.305081	22.1349	23.3399
1	1	1	3	1	1	1	1	21.4482	0.293913	20.8735	22.0344
1	1	1	4	1	1	1	1	17.0204	0.299567	16.4369	17.6202
1	1	2	0	1	1	0	1	15.5368	0.123887	15.2937	15.783
1	1	2	1	1	1	1	1	14.1614	0.326626	13.5285	14.8188
1	1	2	2	1	1	1	1	18.8378	0.331679	18.1915	19.5016
1	1	2	3	1	1	1	1	16.3567	0.212853	15.9407	16.7814
1	1	2	4	1	1	1	1	12.0986	0.251233	11.6112	12.6036

## Sheet: Sig
PESex	State	CURRENT	UPROW06	LOWROW98	Sig?
1	0	1	20.3733	23.734	-3.36072
1	11	1	25.7466	22.4316	3.31503
1	12	1	19.1161	20.6346	-1.51858
1	13	1	23.3055	21.3037	2.0018
1	14	1	18.9419	20.0948	-1.15291
1	15	1	20.8552	18.8766	1.97867
1	16	1	19.9178	18.7523	1.16557
1	21	1	18.5867	21.778	-3.19122
1	22	1	17.2535	19.6244	-2.37081
1	23	1	21.8037	23.7087	-1.90505
1	31	1	25.1015	23.082	2.0195
1	32	1	29.48	27.378	2.102
1	33	1	22.6498	23.5194	-0.869589
1	34	1	23.3699	23.549	-0.179107
1	35	1	23.9272	26.0774	-2.15019
1	41	1	23.1262	20.578	2.54825
1	42	1	25.3874	22.6241	2.76336
1	43	1	29.5515	23.362	6.18956
1	44	1	22.3979	18.0082	4.38972
1	45	1	24.6884	22.1011	2.58731
1	46	1	22.7905	19.3348	3.45565
1	47	1	25.5893	21.6024	3.98684
1	51	1	22.616	21.1929	1.42312
1	52	1	19.5806	19.5063	0.0742809
1	53	1	19.536	23.2546	-3.71868
1	54	1	20.1859	22.2977	-2.1118
1	55	1	28.0428	26.0661	1.97671
1	56	1	25.4425	24.1128	1.32973
1	57	1	27.1224	23.389	3.73335
1	58	1	23.4432	21.4037	2.0395
1	59	1	19.5288	22.3804	-2.85161
1	61	1	32.5398	29.6688	2.87099
1	62	1	29.3537	26.8313	2.52243
1	63	1	26.9448	21.9227	5.0221
1	64	1	26.9945	23.4942	3.5002
1	71	1	30.1948	25.1393	5.05548
1	72	1	25.9019	24.5659	1.33597
1	73	1	28.4407	28.4018	0.0388912	NS
1	74	1	21.4421	22.9184	-1.47632
1	81	1	21.5292	20.9174	0.611739
1	82	1	19.3105	21.4984	-2.18789
1	83	1	27.0126	21.2688	5.7438
1	84	1	19.857	19.3059	0.551072
1	85	1	25.7607	21.8379	3.92286
1	86	1	21.2532	20.2525	1.00063
1	87	1	15.9674	13.9447	2.02274
1	88	1	23.333	22.9733	0.359763
1	91	1	20.8984	19.6002	1.29822
1	92	1	22.4784	20.7939	1.68453
1	93	1	16.1055	18.4956	-2.39008
1	94	1	26.2722	22.0469	4.22533
1	95	1	20.9945	19.426	1.56848
2	0	1	15.783	18.7991	-3.01609
2	11	1	21.0936	19.0733	2.02029
2	12	1	17.5796	18.3445	-0.764915
2	13	1	21.4728	18.8113	2.66153
2	14	1	14.9193	15.1057	-0.1864
2	15	1	16.8588	16.2007	0.658135
2	16	1	14.5287	16.0739	-1.54516
2	21	1	14.0771	17.2141	-3.137
2	22	1	12.6764	16.9597	-4.28333
2	23	1	19.4616	19.6901	-0.228451
2	31	1	23.7798	21.644	2.13576
2	32	1	24.4072	21.7568	2.65048
2	33	1	17.4073	19.8678	-2.46047
2	34	1	19.1751	20.0873	-0.912187
2	35	1	21.6691	17.7749	3.89421
2	41	1	17.5114	17.4978	0.0135519
2	42	1	21.2675	17.5747	3.69276
2	43	1	23.0199	18.6382	4.38161
2	44	1	20.6475	17.1502	3.4973
2	45	1	20.6896	20.1513	0.538285
2	46	1	19.2174	19.0435	0.173808
2	47	1	19.76	18.2784	1.48165
2	51	1	17.7826	20.1566	-2.37396
2	52	1	15.3472	15.0835	0.263656
2	53	1	15.5589	18.5291	-2.97017
2	54	1	16.6092	16.0417	0.567569
2	55	1	27.2645	21.1262	6.13824
2	56	1	18.2636	18.9	-0.636347
2	57	1	19.9157	17.3563	2.55944
2	58	1	16.9112	14.7503	2.16088
2	59	1	14.8855	16.836	-1.95046
2	61	1	27.3611	24.873	2.48817
2	62	1	23.6451	20.4084	3.23662
2	63	1	21.535	17.9071	3.62789
2	64	1	19.5212	15.254	4.26715
2	71	1	24.3311	21.4062	2.92493
2	72	1	21.2786	16.9713	4.30727
2	73	1	24.8323	23.3802	1.45218
2	74	1	14.7986	16.5945	-1.79596
2	81	1	19.7009	20.89	-1.18904
2	82	1	15.8885	15.8974	-0.00886912
2	83	1	25.338	21.1628	4.17526
2	84	1	16.4385	17.5764	-1.13784
2	85	1	19.2779	15.6223	3.65559
2	86	1	18.1723	15.9157	2.25661
2	87	1	13.091	9.35805	3.73299
2	88	1	17.7559	20.1473	-2.39143
2	91	1	18.7084	16.6989	2.00951
2	92	1	17.6571	17.1108	0.546282
2	93	1	9.70851	12.7639	-3.05544
2	94	1	23.4363	23.7372	-0.300914
2	95	1	14.1498	12.9371	1.21264

## Sheet: ST06
PROCNUM	TABLENO	PESex	State	CURRENT	_C1	_C2	_C3	ROWPER	SEROW	LOWROW	UPROW
1	1	1	0	1	1	0	1	20.0598	0.157833	19.7499	20.3733
1	1	1	11	1	1	1	1	23.5263	1.08999	21.4422	25.7466
1	1	1	12	1	1	1	1	17.3551	0.85832	15.7248	19.1161
1	1	1	13	1	1	1	1	20.83	1.20299	18.5538	23.3055
1	1	1	14	1	1	1	1	16.6089	1.12078	14.5119	18.9419
1	1	1	15	1	1	1	1	18.8593	0.972476	17.0133	20.8552
1	1	1	16	1	1	1	1	17.9156	0.972798	16.0742	19.9178
1	1	1	21	1	1	1	1	17.3368	0.615748	16.1542	18.5867
1	1	1	22	1	1	1	1	15.4484	0.873669	13.8006	17.2535
1	1	1	23	1	1	1	1	20.3637	0.710905	18.9957	21.8037
1	1	1	31	1	1	1	1	23.3141	0.882249	21.6172	25.1015
1	1	1	32	1	1	1	1	26.7792	1.32714	24.2408	29.48
1	1	1	33	1	1	1	1	20.8999	0.860372	19.2515	22.6498
1	1	1	34	1	1	1	1	21.439	0.947661	19.6269	23.3699
1	1	1	35	1	1	1	1	21.8348	1.02532	19.8776	23.9272
1	1	1	41	1	1	1	1	20.9221	1.07595	18.8764	23.1262
1	1	1	42	1	1	1	1	23.1134	1.11457	20.9858	25.3874
1	1	1	43	1	1	1	1	26.677	1.40968	23.9868	29.5515
1	1	1	44	1	1	1	1	19.8095	1.25176	17.4528	22.3979
1	1	1	45	1	1	1	1	22.3592	1.1388	20.1909	24.6884
1	1	1	46	1	1	1	1	20.8962	0.929162	19.1204	22.7905
1	1	1	47	1	1	1	1	22.8984	1.31083	20.4129	25.5893
1	1	1	51	1	1	1	1	20.0852	1.22609	17.7726	22.616
1	1	1	52	1	1	1	1	17.7595	0.887529	16.074	19.5806
1	1	1	53	1	1	1	1	16.9981	1.21598	14.7295	19.536
1	1	1	54	1	1	1	1	18.0949	1.01473	16.1766	20.1859
1	1	1	55	1	1	1	1	25.0668	1.45248	22.3086	28.0428
1	1	1	56	1	1	1	1	23.3181	1.0438	21.3204	25.4425
1	1	1	57	1	1	1	1	24.6074	1.23284	22.2545	27.1224
1	1	1	58	1	1	1	1	20.96	1.207	18.6756	23.4432
1	1	1	59	1	1	1	1	18.0488	0.726787	16.6577	19.5288
1	1	1	61	1	1	1	1	29.7895	1.35844	27.178	32.5398
1	1	1	62	1	1	1	1	26.0756	1.59854	23.0442	29.3537
1	1	1	63	1	1	1	1	24.1065	1.38427	21.4792	26.9448
1	1	1	64	1	1	1	1	23.898	1.50451	21.0544	26.9945
1	1	1	71	1	1	1	1	26.7049	1.70081	23.4827	30.1948
1	1	1	72	1	1	1	1	21.4973	2.08615	17.6632	25.9019
1	1	1	73	1	1	1	1	25.4577	1.45709	22.6885	28.4407
1	1	1	74	1	1	1	1	20.0503	0.687284	18.7273	21.4421
1	1	1	81	1	1	1	1	18.8264	1.30009	16.3921	21.5292
1	1	1	82	1	1	1	1	16.8607	1.17523	14.6652	19.3105
1	1	1	83	1	1	1	1	24.8604	1.06023	22.826	27.0126
1	1	1	84	1	1	1	1	17.7732	1.01036	15.8648	19.857
1	1	1	85	1	1	1	1	22.8448	1.41598	20.1692	25.7607
1	1	1	86	1	1	1	1	19.2191	0.991346	17.3368	21.2532
1	1	1	87	1	1	1	1	13.5673	1.13439	11.4788	15.9674
1	1	1	88	1	1	1	1	20.8234	1.21888	18.5185	23.333
1	1	1	91	1	1	1	1	18.8962	0.975501	17.0446	20.8984
1	1	1	92	1	1	1	1	19.9788	1.21119	17.6937	22.4784
1	1	1	93	1	1	1	1	15.1852	0.454878	14.3085	16.1055
1	1	1	94	1	1	1	1	24.0704	1.08237	21.998	26.2722
1	1	1	95	1	1	1	1	18.6397	1.13908	16.4939	20.9945
1	1	2	0	1	1	0	1	15.5368	0.123887	15.2937	15.783
1	1	2	11	1	1	1	1	19.1114	0.966651	17.2748	21.0936
1	1	2	12	1	1	1	1	15.7872	0.868782	14.1462	17.5796
1	1	2	13	1	1	1	1	19.059	1.168	16.8582	21.4728
1	1	2	14	1	1	1	1	12.8602	0.978472	11.0483	14.9193
1	1	2	15	1	1	1	1	15.2737	0.77077	13.8129	16.8588
1	1	2	16	1	1	1	1	13.1181	0.683912	11.8254	14.5287
1	1	2	21	1	1	1	1	13.0173	0.519037	12.0261	14.0771
1	1	2	22	1	1	1	1	11.0803	0.761736	9.66288	12.6764
1	1	2	23	1	1	1	1	17.9265	0.75282	16.4876	19.4616
1	1	2	31	1	1	1	1	21.7232	1.00807	19.7983	23.7798
1	1	2	32	1	1	1	1	22.13	1.11367	20.0089	24.4072
1	1	2	33	1	1	1	1	15.775	0.794069	14.2694	17.4073
1	1	2	34	1	1	1	1	17.4539	0.839817	15.857	19.1751
1	1	2	35	1	1	1	1	19.9635	0.837543	18.3608	21.6691
1	1	2	41	1	1	1	1	16.0081	0.734045	14.611	17.5114
1	1	2	42	1	1	1	1	19.14	1.03491	17.1789	21.2675
1	1	2	43	1	1	1	1	20.8987	1.03672	18.9249	23.0199
1	1	2	44	1	1	1	1	18.3055	1.1319	16.175	20.6475
1	1	2	45	1	1	1	1	18.084	1.25216	15.7413	20.6896
1	1	2	46	1	1	1	1	17.1768	0.988327	15.3119	19.2174
1	1	2	47	1	1	1	1	17.9077	0.902577	16.194	19.76
1	1	2	51	1	1	1	1	15.7403	0.98406	13.8929	17.7826
1	1	2	52	1	1	1	1	13.4724	0.898352	11.7948	15.3472
1	1	2	53	1	1	1	1	13.4896	0.986379	11.6575	15.5589
1	1	2	54	1	1	1	1	14.7859	0.879865	13.1313	16.6092
1	1	2	55	1	1	1	1	25.0944	1.06922	23.0424	27.2645
1	1	2	56	1	1	1	1	16.6848	0.771056	15.2171	18.2636
1	1	2	57	1	1	1	1	17.6412	1.09819	15.576	19.9157
1	1	2	58	1	1	1	1	15.1014	0.874705	13.4539	16.9112
1	1	2	59	1	1	1	1	13.6743	0.591777	12.547	14.8855
1	1	2	61	1	1	1	1	25.1296	1.0988	23.0223	27.3611
1	1	2	62	1	1	1	1	21.214	1.18342	18.9708	23.6451
1	1	2	63	1	1	1	1	18.6272	1.39262	16.0318	21.535
1	1	2	64	1	1	1	1	16.7265	1.33047	14.261	19.5212
1	1	2	71	1	1	1	1	21.3633	1.43381	18.6681	24.3311
1	1	2	72	1	1	1	1	18.4327	1.36339	15.8907	21.2786
1	1	2	73	1	1	1	1	21.7724	1.47823	18.9943	24.8323
1	1	2	74	1	1	1	1	13.925	0.431172	13.0951	14.7986
1	1	2	81	1	1	1	1	16.9205	1.32525	14.4618	19.7009
1	1	2	82	1	1	1	1	13.4236	1.16203	11.2897	15.8885
1	1	2	83	1	1	1	1	23.0484	1.12182	20.9078	25.338
1	1	2	84	1	1	1	1	14.7392	0.82245	13.1878	16.4385
1	1	2	85	1	1	1	1	15.8955	1.58384	13.0109	19.2779
1	1	2	86	1	1	1	1	16.0901	1.00372	14.2051	18.1723
1	1	2	87	1	1	1	1	10.5688	1.16123	8.48502	13.091
1	1	2	88	1	1	1	1	15.3128	1.16425	13.152	17.7559
1	1	2	91	1	1	1	1	16.5607	1.03567	14.6152	18.7084
1	1	2	92	1	1	1	1	15.8804	0.861749	14.2515	17.6571
1	1	2	93	1	1	1	1	9.03005	0.332474	8.39459	9.70851
1	1	2	94	1	1	1	1	21.3026	1.04366	19.3141	23.4363
1	1	2	95	1	1	1	1	12.32	0.872779	10.6973	14.1498

## Sheet: St98
PROCNUM	TABLENO	PESex	Current	State	_C1	_C2	_C3	ROWPER	SEROW	LOWROW	UPROW
1	1	1	1	0	1	1	0	24.041	0.154961	23.734	24.3508
1	1	1	1	11	1	1	1	25.6141	1.67135	22.4316	29.0789
1	1	1	1	12	1	1	1	23.494	1.50355	20.6346	26.6168
1	1	1	1	13	1	1	1	23.9407	1.37965	21.3037	26.793
1	1	1	1	14	1	1	1	22.2178	1.10601	20.0948	24.4964
1	1	1	1	15	1	1	1	21.5329	1.40051	18.8766	24.4504
1	1	1	1	16	1	1	1	22.5434	2.03488	18.7523	26.8478
1	1	1	1	21	1	1	1	23.0143	0.633469	21.778	24.2991
1	1	1	1	22	1	1	1	21.2676	0.850394	19.6244	23.009
1	1	1	1	23	1	1	1	25.0091	0.665218	23.7087	26.3561
1	1	1	1	31	1	1	1	24.9094	0.942119	23.082	26.831
1	1	1	1	32	1	1	1	30.3111	1.5179	27.378	33.4139
1	1	1	1	33	1	1	1	25.0783	0.800382	23.5194	26.7045
1	1	1	1	34	1	1	1	25.0914	0.791717	23.549	26.6996
1	1	1	1	35	1	1	1	28.8395	1.4309	26.0774	31.7683
1	1	1	1	41	1	1	1	22.6534	1.07915	20.578	24.8726
1	1	1	1	42	1	1	1	25.0981	1.28732	22.6241	27.7458
1	1	1	1	43	1	1	1	26.1091	1.43163	23.362	29.0567
1	1	1	1	44	1	1	1	21.7096	1.99098	18.0082	25.931
1	1	1	1	45	1	1	1	25.4656	1.77263	22.1011	29.1507
1	1	1	1	46	1	1	1	21.7986	1.2931	19.3348	24.481
1	1	1	1	47	1	1	1	24.3747	1.45189	21.6024	27.3786
1	1	1	1	51	1	1	1	23.833	1.38173	21.1929	26.6905
1	1	1	1	52	1	1	1	22.0528	1.33753	19.5063	24.8291
1	1	1	1	53	1	1	1	26.5811	1.74566	23.2546	30.1963
1	1	1	1	54	1	1	1	24.0981	0.929129	22.2977	25.9952
1	1	1	1	55	1	1	1	28.8797	1.45835	26.0661	31.866
1	1	1	1	56	1	1	1	25.9321	0.936252	24.1128	27.8383
1	1	1	1	57	1	1	1	26.063	1.3922	23.389	28.9272
1	1	1	1	58	1	1	1	23.8967	1.30141	21.4037	26.5818
1	1	1	1	59	1	1	1	23.8172	0.737655	22.3804	25.3161
1	1	1	1	61	1	1	1	32.4195	1.4154	29.6688	35.2974
1	1	1	1	62	1	1	1	29.8453	1.56266	26.8313	33.045
1	1	1	1	63	1	1	1	24.5826	1.38973	21.9227	27.4517
1	1	1	1	64	1	1	1	26.2172	1.4182	23.4942	29.1356
1	1	1	1	71	1	1	1	28.1123	1.54656	25.1393	31.2898
1	1	1	1	72	1	1	1	27.2968	1.41888	24.5659	30.2096
1	1	1	1	73	1	1	1	30.2518	0.946626	28.4018	32.1681
1	1	1	1	74	1	1	1	24.2744	0.694881	22.9184	25.6839
1	1	1	1	81	1	1	1	23.391	1.29258	20.9174	26.0607
1	1	1	1	82	1	1	1	24.7183	1.69665	21.4984	28.2469
1	1	1	1	83	1	1	1	23.8544	1.35195	21.2688	26.648
1	1	1	1	84	1	1	1	21.137	0.951252	19.3059	23.092
1	1	1	1	85	1	1	1	24.0618	1.15546	21.8379	26.4356
1	1	1	1	86	1	1	1	22.3306	1.0814	20.2525	24.5562
1	1	1	1	87	1	1	1	16.3885	1.31026	13.9447	19.1652
1	1	1	1	88	1	1	1	25.6272	1.38283	22.9733	28.4744
1	1	1	1	91	1	1	1	21.7707	1.13301	19.6002	24.1094
1	1	1	1	92	1	1	1	23.2748	1.297	20.7939	25.9548
1	1	1	1	93	1	1	1	19.667	0.602438	18.4956	20.8935
1	1	1	1	94	1	1	1	26.974	2.64275	22.0469	32.5425
1	1	1	1	95	1	1	1	21.9718	1.33751	19.426	24.7488
1	1	2	1	0	1	1	0	19.0469	0.125147	18.7991	19.2972
1	1	2	1	11	1	1	1	21.5754	1.31508	19.0733	24.3071
1	1	2	1	12	1	1	1	20.6626	1.21747	18.3445	23.1905
1	1	2	1	13	1	1	1	20.8565	1.06768	18.8113	23.0609
1	1	2	1	14	1	1	1	16.6623	0.813468	15.1057	18.3447
1	1	2	1	15	1	1	1	18.3707	1.14493	16.2007	20.7594
1	1	2	1	16	1	1	1	18.743	1.42304	16.0739	21.7405
1	1	2	1	21	1	1	1	18.3638	0.592371	17.2141	19.572
1	1	2	1	22	1	1	1	18.5912	0.849458	16.9597	20.3413
1	1	2	1	23	1	1	1	21.0139	0.681303	19.6901	22.4018
1	1	2	1	31	1	1	1	23.2039	0.803176	21.644	24.8405
1	1	2	1	32	1	1	1	24.1032	1.2214	21.7568	26.6167
1	1	2	1	33	1	1	1	20.929	0.543616	19.8678	22.0314
1	1	2	1	34	1	1	1	21.7232	0.84571	20.0873	23.4532
1	1	2	1	35	1	1	1	20.3113	1.33976	17.7749	23.108
1	1	2	1	41	1	1	1	19.7576	1.18886	17.4978	22.2305
1	1	2	1	42	1	1	1	19.7167	1.12422	17.5747	22.05
1	1	2	1	43	1	1	1	21.08	1.28386	18.6382	23.7482
1	1	2	1	44	1	1	1	19.3294	1.14613	17.1502	21.713
1	1	2	1	45	1	1	1	22.7441	1.36015	20.1513	25.5637
1	1	2	1	46	1	1	1	20.6082	0.809635	19.0435	22.2661
1	1	2	1	47	1	1	1	20.6756	1.26102	18.2784	23.2977
1	1	2	1	51	1	1	1	22.8834	1.43325	20.1566	25.8596
1	1	2	1	52	1	1	1	17.1201	1.07609	15.0835	19.3689
1	1	2	1	53	1	1	1	21.0354	1.31971	18.5291	23.7818
1	1	2	1	54	1	1	1	17.6883	0.859774	16.0417	19.4647
1	1	2	1	55	1	1	1	24.1548	1.59375	21.1262	27.4664
1	1	2	1	56	1	1	1	20.3054	0.725375	18.9	21.7872
1	1	2	1	57	1	1	1	19.9326	1.36394	17.3563	22.786
1	1	2	1	58	1	1	1	16.3737	0.850678	14.7503	18.1377
1	1	2	1	59	1	1	1	17.8713	0.532546	16.836	18.9558
1	1	2	1	61	1	1	1	27.4631	1.34284	24.873	30.2145
1	1	2	1	62	1	1	1	22.5123	1.09483	20.4084	24.7655
1	1	2	1	63	1	1	1	20.1667	1.18716	17.9071	22.6328
1	1	2	1	64	1	1	1	17.5696	1.23012	15.254	20.1531
1	1	2	1	71	1	1	1	24.0853	1.4021	21.4062	26.9846
1	1	2	1	72	1	1	1	18.817	0.965041	16.9713	20.8131
1	1	2	1	73	1	1	1	25.127	0.899225	23.3802	26.9585
1	1	2	1	74	1	1	1	17.7066	0.573196	16.5945	18.8762
1	1	2	1	81	1	1	1	23.1945	1.20143	20.89	25.6708
1	1	2	1	82	1	1	1	18.8295	1.57254	15.8974	22.1598
1	1	2	1	83	1	1	1	23.5417	1.24067	21.1628	26.0995
1	1	2	1	84	1	1	1	19.2947	0.894716	17.5764	21.138
1	1	2	1	85	1	1	1	18.0463	1.28861	15.6223	20.754
1	1	2	1	86	1	1	1	17.5979	0.879393	15.9157	19.4169
1	1	2	1	87	1	1	1	11.3839	1.10795	9.35805	13.7816
1	1	2	1	88	1	1	1	22.4924	1.22565	20.1473	25.0248
1	1	2	1	91	1	1	1	18.5831	0.98676	16.6989	20.6273
1	1	2	1	92	1	1	1	19.083	1.03329	17.1108	21.2243
1	1	2	1	93	1	1	1	13.6413	0.453348	12.7639	14.5688
1	1	2	1	94	1	1	1	26.4066	1.38858	23.7372	29.2609
1	1	2	1	95	1	1	1	15.1144	1.16608	12.9371	17.5841

## Sheet: Dv98
PROCNUM	TABLENO	PESex	Current	division	_C1	_C2	_C3	ROWPER	SEROW	LOWROW	UPROW		UPROW06	Sig?
1	1	1	1	0	1	1	0	24.041	0.154961	23.734	24.3508		20.3733	-3.36072
1	1	1	1	1	1	1	1	22.7563	0.706725	21.3806	24.1933		19.1838	-2.19682
1	1	1	1	2	1	1	1	23.2724	0.398044	22.4897	24.0739		18.7324	-3.75729
1	1	1	1	3	1	1	1	26.193	0.509672	25.1914	27.2198		23.3115	-1.87988
1	1	1	1	4	1	1	1	24.276	0.544024	23.2098	25.375		24.2763	1.06652
1	1	1	1	5	1	1	1	24.3992	0.439804	23.5346	25.285		20.9096	-2.62503
1	1	1	1	6	1	1	1	28.4864	0.845265	26.8345	30.198		27.7363	0.901742
1	1	1	1	7	1	1	1	25.6846	0.509539	24.6838	26.7117		22.4597	-2.22414
1	1	1	1	8	1	1	1	22.1968	0.425133	21.3623	23.0544		19.6367	-1.72559
1	1	1	1	9	1	1	1	20.3858	0.430483	19.5425	21.2559		17.0383	-2.50418
1	1	2	1	0	1	1	0	19.0469	0.125147	18.7991	19.2972		15.783	-3.01609
1	1	2	1	1	1	1	1	18.2897	0.497473	17.3204	19.3005		15.2382	-2.08213
1	1	2	1	2	1	1	1	19.2497	0.398287	18.4695	20.0547		14.9065	-3.56297
1	1	2	1	3	1	1	1	22.055	0.420346	21.2299	22.9029		19.8819	-1.348
1	1	2	1	4	1	1	1	20.4485	0.525917	19.4218	21.515		19.2652	-0.156565
1	1	2	1	5	1	1	1	18.4217	0.28641	17.8586	18.9985		15.8176	-2.04098
1	1	2	1	6	1	1	1	22.2662	0.682034	20.9385	23.6529		21.931	0.992528
1	1	2	1	7	1	1	1	19.2886	0.420162	18.4662	20.1385		16.7949	-1.67134
1	1	2	1	8	1	1	1	18.363	0.398733	17.5827	19.1698		15.9428	-1.63994
1	1	2	1	9	1	1	1	14.9225	0.351061	14.2373	15.6347		11.4193	-2.81799

## Sheet: Reg98
PROCNUM	TABLENO	PESex	Current	Region	_C1	_C2	_C3	ROWPER	SEROW	LOWROW	UPROW		UPROW06	Sig?
1	1	1	1	0	1	1	0	24.041	0.154961	23.734	24.3508		20.3733	-3.36072
1	1	1	1	1	1	1	1	23.1345	0.3442	22.4566	23.8265		18.6356	-3.82098
1	1	1	1	2	1	1	1	25.6214	0.423057	24.7886	26.4723		23.3399	-1.44867
1	1	1	1	3	1	1	1	25.5089	0.303223	24.9102	26.117		22.0344	-2.87582
1	1	1	1	4	1	1	1	20.8875	0.35249	20.1947	21.5977		17.6202	-2.57448
1	1	2	1	0	1	1	0	19.0469	0.125147	18.7991	19.2972		15.783	-3.01609
1	1	2	1	1	1	1	1	19.0037	0.330245	18.3551	19.6696		14.8188	-3.53632
1	1	2	1	2	1	1	1	21.5835	0.352387	20.8905	22.293		19.5016	-1.38885
1	1	2	1	3	1	1	1	19.3567	0.221934	18.9188	19.8022		16.7814	-2.13741
1	1	2	1	4	1	1	1	15.8845	0.291017	15.3139	16.4723		12.6036	-2.71029
